# Supplementary material for: A comparative study of SMILES-based compound similarity functions for drug-target interaction prediction
Source: BMC Bioinformatics. 2016 Mar 18;17:128. doi: 10.1186/s12859-016-0977-x (PMC4797122; doi:10.1186/s12859-016-0977-x)
Supplement: Additional file 1 — n. Excel file containing the p-values of the paired t-test comparing the AUC-ROC and AUC-PR score of each method and SIMCOMP for the methods that perform better than SIMCOMP. (XLSX 11.5 kb) [file 12859_2016_977_MOESM1_ESM.xlsx]

## Sheet: Sayfa1
Table S1: The p-values of the paired t-test (α = 0.05) comparing the AUC-ROC and AUC-PR score of each method and SIMCOMP for the methods that perform better than SIMCOMP.
		Enzyme		Ion Ch		Nuclear R		GPCR
METHODS		AUC-ROC	AUC-PR	AUC-ROC	AUC-PR	AUC-ROC	AUC-PR	AUC-ROC	AUC-PR
Edit
SMILES-based substring
LINGOSim (q=3)								0.0568	0.1926
LINGOSim (q=4)								0.0508	0.0017
LINGOSim (q=5)								0.0270	0.0010
Smifp CBD (38D)
Smifp Tanimoto (38D)
Smifp CBD (34D)
Smifp Tanimoto (34D)
CLCS
HLCS
LINGO based TF-IDF								0.1482	0.0098
LINGO based TF								0.1371	0.0141
SIMCOMP+TFIDF			0.0004		0.6158	0.5757	0.9490	0.0023	0.0005
SIMCOMP+LINGOSim(q=4)			0.0329		0.6511			0.0056	0.0059
The p-values indicated with bold represent the statistical signifance.
